# Supplementary material for: Integrative Phenotypic and Genomic Analysis Reveals Antimicrobial and Stress-Resistance Mechanisms of Lacticaseibacillus rhamnosus MG0718 as a Promising Probiotic Candidate for Food Applications
Source: Microorganisms. 2026 Jun 7;14(6):1290. doi: 10.3390/microorganisms14061290 (PMC13302913; doi:10.3390/microorganisms14061290)
Supplement: Supplementary file 1 [file microorganisms-14-01290-s001.zip]

Archive with 1 entries (1 files):
- microorganisms-4319628-supplementary.pdf
